# Supplementary material for: Telomere length and aging‐related outcomes in humans: A Mendelian randomization study in 261,000 older participants
Source: Aging Cell. 2019 Aug 24;18(6):e13017. doi: 10.1111/acel.13017 (PMC6826144; doi:10.1111/acel.13017)
Supplement: Supplementary file 1 [file ACEL-18-e13017-s001.xlsx]

## Sheet: Sheet
Table S1 Genetic variants strongly associated with telomere length
rs	Chr	Position	Gene	EA	EAF	Beta	SE
rs11125529	2	54475866	ACYP2	A	0.16	0.065	0.012
rs6772228	3	58376019	PXK	T	0.87	0.041	0.014
rs10936599*	3	169492101	TERC	C	0.76	0.1	0.011
rs10936601	3	169528449	TERC	C	0.74	0.087	0.011
rs7675998	4	164007820	NAF1	G	0.8	0.048	0.012
rs2736100	5	1286516	TERT	C	0.52	0.085	0.013
rs9420907**	10	105676465	OBFC1	C	0.14	0.142	0.014
rs4387287	10	105677897	OBFC1	A	0.14	0.12	0.013
rs3027234	17	8136092	CTC1	C	0.83	0.103	0.012
rs8105767	19	22215441	ZNF208	G	0.25	0.064	0.011
rs412658	19	22359440	ZNF676	T	0.35	0.086	0.01
rs6028466	20	38129002	DHX35	A	0.17	0.058	0.013
rs755017	20	62421622	ZBTB46	G	0.17	0.019	0.0129
Position: GRCh37 as the version used by the UK Biobank;
EA: effect allele; EAF: effect allele frequency reported by Haycock et al. (2017)
Beta: standard deviation change in telomere length (base pairs) per copy of the effect allele, allele assocated with longer telomere length;
SE: standard error associated with Beta;
*prox of rs12696304; **proxy of rs9419958
