# Supplementary material for: Telomere length and aging‐related outcomes in humans: A Mendelian randomization study in 261,000 older participants
Source: Aging Cell. 2019 Aug 24;18(6):e13017. doi: 10.1111/acel.13017 (PMC6826144; doi:10.1111/acel.13017)
Supplement: Supplementary file 2 [file ACEL-18-e13017-s002.xlsx]

## Sheet: Sheet
Table S2 Mendelian randomization results using 60 and older adults - OR or SD change per 250 base pair increase in telomere length
	Likelihood-Based				IVW				MR-Egger Beta				MR-Egger Intercept
	OR	LOWER	UPPER	P	OR	LOWER	UPPER	P	OR	LOWER	UPPER	P	ALPHA	LOWER	UPPER	P
Age-related diseases and pains
Cancer	1.10998	1.06412	1.15781	1.25298e-06	1.10676	1.06266	1.15269	1.01357e-06	1.10187	1.01934	1.19108	0.0145963	0.0010934	-0.0162505	0.0184373	0.901663
Colorectal cancer	0.973217	0.857329	1.10477	0.67472	0.96289	0.850967	1.08953	0.548623	0.876051	0.69495	1.10435	0.262731	0.0232757	-0.0281134	0.0746647	0.374687
Breast cancer (women only)	1.06526	1.00999	1.12357	0.0200438	1.06381	1.00937	1.12119	0.0210013	1.18074	0.996115	1.39958	0.0554809	-0.0257711	-0.0636982	0.0121559	0.182932
Prostate cancer (men only)	1.10136	1.00551	1.20633	0.0376793	1.08152	0.991481	1.17973	0.0772215	0.956947	0.808084	1.13323	0.609967	0.030292	-0.0074287	0.0680126	0.115495
CHD	0.949959	0.917793	0.983252	0.00348955	0.948785	0.916948	0.981726	0.00253588	0.891617	0.823121	0.965814	0.00491023	0.0153158	-0.00244832	0.0330799	0.0910597
Hypertension	1.06474	1.03152	1.09902	0.000104954	1.06103	1.02898	1.09407	0.000153255	1.03873	0.978916	1.10219	0.209215	0.00524191	-0.00795491	0.0184387	0.436264
Pneumonia	0.965923	0.91818	1.01615	0.180054	0.966596	0.919187	1.01645	0.18549	1.03727	0.86001	1.25106	0.701962	-0.017416	-0.059152	0.02432	0.413431
Depressed over the last two weeks	1.05876	0.982952	1.14041	0.131981	1.05868	0.983628	1.13945	0.128531	1.08628	0.864116	1.36555	0.478392	-0.00635907	-0.0573481	0.04463	0.806893
Back pain for 3+ months	0.995373	0.951182	1.04162	0.84134	0.996993	0.953712	1.04224	0.89418	1.02904	0.941166	1.12513	0.529603	-0.0077959	-0.0276364	0.0120446	0.441226
Hip pain for 3+ months	0.964894	0.92571	1.00574	0.0911256	0.968563	0.929847	1.00889	0.124872	0.945949	0.856797	1.04438	0.271239	0.00582293	-0.0161842	0.02783	0.604044
Knee pain for 3+ months	1.00148	0.953199	1.05221	0.953184	1.00288	0.95594	1.05212	0.906526	1.03445	0.943474	1.13419	0.470867	-0.00763597	-0.0280987	0.0128267	0.46454
Physical capability
Any fall in the last year	0.984362	0.954868	1.01477	0.309853	0.984405	0.955019	1.0147	0.309389	1.00246	0.888917	1.1305	0.968075	-0.0044831	-0.0312317	0.0222655	0.742539
Sarcopenia	0.987667	0.924316	1.05536	0.71368	0.989327	0.927192	1.05563	0.745759	1.02132	0.898242	1.16127	0.747424	-0.0078449	-0.0364025	0.0207127	0.590293
Low hand grip strength	0.972572	0.93894	1.00741	0.121412	0.974647	0.941316	1.00916	0.148053	0.971068	0.894392	1.05432	0.484191	0.000906921	-0.0173871	0.019201	0.922596
Low muscle mass	1.00749	0.970405	1.046	0.696424	1.00329	0.967411	1.04049	0.859805	1.0585	0.988072	1.13394	0.105585	-0.0132141	-0.0285323	0.00210412	0.0908861
Fried FI (= frail)	1.01936	0.948	1.09609	0.604553	1.01918	0.948518	1.0951	0.604342	1.09595	0.918715	1.30738	0.308679	-0.0179342	-0.0572563	0.0213879	0.371371
OR: odds ratio per 250 base pair increase in telomere length (the average change in telomere length over a decade in the general white population)
(LOWER, UPPER): 95% confidence interval
P: unadjusted p-value
Aging traits highlighted in bold if the false-discovery-rate adjusted p-values using 60 and older participants and the likelihood-based method <5%
	Likelihood-Based				IVW				MR-Egger Beta				MR-Egger Intercept
	BETA	LOWER	UPPER	P	BETA	LOWER	UPPER	P	BETA	LOWER	UPPER	P	ALPHA	LOWER	UPPER	P
Physiological biomarkers
Reaction time (log(x) transformed)	-0.00233484	-0.0174941	0.0128245	0.762748	-0.00282917	-0.0177691	0.0121107	0.710519	-0.000423754	-0.0324769	0.0316293	0.979328	-0.000593421	-0.00772549	0.00653865	0.870457
Visual memory errors (log(x+1) transformed)	0.00295586	-0.0122025	0.0181143	0.702321	0.00278434	-0.0120979	0.0176665	0.713848	-0.0219689	-0.0523614	0.0084235	0.156558	0.00610684	-0.000656051	0.0128697	0.076755
FEV1	0.012532	-0.00958853	0.0346525	0.266834	0.0113585	-0.0098706	0.0325877	0.294331	0.012461	-0.0247209	0.0496429	0.511275	-0.000272042	-0.00854663	0.00800255	0.948622
FVC	0.0141316	-0.00695334	0.0352164	0.188977	0.0127375	-0.00743402	0.032909	0.215851	0.0129478	-0.0223533	0.0482489	0.472217	-5.18914e-05	-0.00790795	0.00780416	0.989671
FEV1/FVC ratio	-0.000559855	-0.0178231	0.0167034	0.949319	-0.00117473	-0.0182614	0.0159119	0.892809	0.00358496	-0.034519	0.041689	0.8537	-0.00117454	-0.0096543	0.00730522	0.786025
Heel bone mineral density	-0.0217631	-0.0452183	0.00169202	0.0689763	-0.0207189	-0.0436453	0.00220756	0.0765206	0.00805926	-0.0359389	0.0520574	0.719586	-0.00710073	-0.0168933	0.00269181	0.155258
Hemoglobin concentration	0.0129491	-0.00452081	0.030419	0.146288	0.0114622	-0.00559987	0.0285242	0.187942	0.0114909	-0.0202562	0.0432379	0.47807	-7.07857e-06	-0.00707151	0.00705736	0.998433
Diastolic blood pressure	0.0101497	-0.00440182	0.0247012	0.171601	0.00905876	-0.00524637	0.0233639	0.21455	-0.017255	-0.0469525	0.0124426	0.254794	0.00649194	-0.000116367	0.0131003	0.054173
Systolic blood pressure	0.0312544	0.0125352	0.0499736	0.00106621	0.0282515	0.0102686	0.0462344	0.00207595	-0.00257097	-0.0361838	0.0310418	0.880833	0.00760433	0.00012479	0.0150839	0.0462982
Frailty Index (FI)
FI - 49 items (log(x+1) transformed)	0.0112919	-0.00894872	0.0315326	0.274204	0.0108105	-0.00895889	0.0305799	0.283824	0.0568997	0.0227375	0.0910618	0.0010967	-0.0113739	-0.0189778	-0.00376999	0.00337103
FI - 47 items (log(x+1) transformed)	0.00675565	-0.0140168	0.0275281	0.52385	0.00652804	-0.0137703	0.0268264	0.528477	0.0530487	0.0182314	0.087866	0.00282414	-0.0114804	-0.0192301	-0.00373065	0.00369046
BETA: standard deviation (SD) change in the outcome per 250 base pair (the average change in telomere length over a decade in the general white population)
(LOWER, UPPER): 95% confidence interval
P: unadjusted p-value
Aging traits highlighted in bold if the false-discovery-rate adjusted p-values using 60 and older participants and the likelihood-based method <5%
