# Supplementary material for: Telomere length and aging‐related outcomes in humans: A Mendelian randomization study in 261,000 older participants
Source: Aging Cell. 2019 Aug 24;18(6):e13017. doi: 10.1111/acel.13017 (PMC6826144; doi:10.1111/acel.13017)
Supplement: Supplementary file 3 [file ACEL-18-e13017-s003.xlsx]

## Sheet: Sheet
Table S3 Mendelian randomization results using 60 and older men - OR or SD change per 250 base pair increase in telomere length
	Likelihood-Based				IVW				MR-Egger Beta				MR-Egger Intercept
	OR	LOWER	UPPER	P	OR	LOWER	UPPER	P	OR	LOWER	UPPER	P	ALPHA	LOWER	UPPER	P
Age-related diseases and pains
Cancer	1.13017	1.06555	1.19871	4.62726e-05	1.11598	1.05668	1.17861	8.17392e-05	1.04931	0.942391	1.16836	0.380044	0.0152176	-0.00871348	0.0391487	0.212644
Colorectal cancer	0.999938	0.878618	1.13801	0.999244	0.999252	0.879986	1.13468	0.990796	0.964331	0.734037	1.26688	0.794184	0.00874254	-0.0516815	0.0691665	0.776732
Breast cancer (women only)	NA	NA	NA	NA	NA	NA	NA	NA	NA	NA	NA	NA	NA	NA	NA	NA
Prostate cancer (men only)	1.10136	1.00551	1.20633	0.0376793	1.08152	0.991481	1.17973	0.0772215	0.956947	0.808084	1.13323	0.609967	0.030292	-0.0074287	0.0680126	0.115495
CHD	0.935212	0.894988	0.977244	0.00282469	0.929568	0.889644	0.971284	0.0011108	0.872332	0.792877	0.959748	0.00506085	0.0156553	-0.00555621	0.0368668	0.148019
Hypertension	1.03768	1.00301	1.07355	0.032914	1.03116	0.997529	1.06593	0.0697177	0.995612	0.925743	1.07075	0.905696	0.00865916	-0.00753249	0.0248508	0.294559
Pneumonia	0.952614	0.889331	1.0204	0.166319	0.953729	0.891095	1.02077	0.171641	1.1453	0.861521	1.52256	0.350351	-0.0451895	-0.108602	0.0182228	0.162495
Depressed over the last two weeks	1.05742	0.942233	1.18668	0.342737	1.0601	0.945526	1.18855	0.317263	0.993606	0.743311	1.32818	0.965446	0.0159732	-0.0485152	0.0804615	0.627346
Back pain for 3+ months	1.00018	0.93809	1.06637	0.995695	1.00182	0.940797	1.0668	0.954804	0.977916	0.858857	1.11348	0.736001	0.00594701	-0.0228925	0.0347865	0.686091
Hip pain for 3+ months	0.941131	0.882158	1.00405	0.0661115	0.942978	0.884605	1.0052	0.0717394	0.894568	0.760658	1.05205	0.178094	0.0129796	-0.0230378	0.0489969	0.479995
Knee pain for 3+ months	0.997975	0.94308	1.05606	0.944004	0.99821	0.944178	1.05533	0.949681	1.03208	0.915918	1.16296	0.604286	-0.00822437	-0.0347755	0.0183268	0.543778
Physical capability
Any fall in the last year	0.967405	0.922101	1.01493	0.175682	0.968985	0.923795	1.01639	0.196016	0.987325	0.816009	1.19461	0.895622	-0.00462395	-0.0470062	0.0377583	0.830676
Sarcopenia	0.930141	0.84965	1.01826	0.116836	0.930813	0.850828	1.01832	0.117819	0.94317	0.693337	1.28303	0.709412	-0.00324734	-0.0716027	0.065108	0.925815
Low hand grip strength	0.963045	0.903849	1.02612	0.244661	0.956864	0.898556	1.01896	0.169269	0.935255	0.793972	1.10168	0.423089	0.00562734	-0.0307732	0.0420279	0.76189
Low muscle mass	1.00916	0.957992	1.06307	0.731144	1.00703	0.957232	1.05941	0.786649	1.12558	1.02715	1.23346	0.0112911	-0.0274631	-0.047826	-0.0071003	0.00820824
Fried FI (= frail)	1.00609	0.906981	1.11603	0.908666	1.00673	0.908339	1.11578	0.898279	1.14118	0.856529	1.52042	0.36701	-0.0309338	-0.0948076	0.0329401	0.342519
OR: odds ratio per 250 base pair increase in telomere length (the average change in telomere length over a decade in the general white population)
(LOWER, UPPER): 95% confidence interval
P: unadjusted p-value
Aging traits highlighted in bold if the false-discovery-rate adjusted p-values using 60 and older participants and the likelihood-based method <5%
	Likelihood-Based				IVW				MR-Egger Beta				MR-Egger Intercept
	BETA	LOWER	UPPER	P	BETA	LOWER	UPPER	P	BETA	LOWER	UPPER	P	ALPHA	LOWER	UPPER	P
Physiological biomarkers
Reaction time (log(x) transformed)	-0.00334945	-0.0262292	0.0195303	0.774169	-0.00344914	-0.0258677	0.0189694	0.763	-0.0137688	-0.0608594	0.0333219	0.566597	0.00254665	-0.0079318	0.0130251	0.63383
Visual memory errors (log(x+1) transformed)	-0.00705554	-0.0252095	0.0110984	0.446214	-0.00698912	-0.0249387	0.0109605	0.445368	-0.0325941	-0.0768109	0.0116228	0.148522	0.00631866	-0.00352047	0.0161578	0.208145
FEV1	0.0163769	-0.0230554	0.0558091	0.415641	0.0139377	-0.0243158	0.0521912	0.475156	0.0159766	-0.0519258	0.0838789	0.644687	-0.000503475	-0.0156185	0.0146115	0.947947
FVC	0.0197584	-0.0184686	0.0579853	0.311039	0.0172306	-0.0199629	0.0544242	0.363883	0.0168049	-0.0503236	0.0839334	0.623671	0.000105143	-0.0148377	0.015048	0.988997
FEV1/FVC ratio	0.00169219	-0.0263975	0.0297819	0.90601	-0.000783489	-0.028357	0.0267901	0.955588	0.00503973	-0.0533442	0.0634237	0.865651	-0.00143796	-0.014434	0.0115581	0.828316
Heel bone mineral density	-0.0269768	-0.05555	0.00159639	0.0642472	-0.026019	-0.0541742	0.00213619	0.070101	0.0140928	-0.0450993	0.0732849	0.640758	-0.00989785	-0.0230689	0.00327324	0.140784
Hemoglobin concentration	0.013654	-0.00910741	0.0364154	0.239702	0.0130171	-0.00938686	0.0354211	0.254797	0.0159655	-0.0316998	0.0636307	0.511509	-0.000727561	-0.0113334	0.00987826	0.893044
Diastolic blood pressure	0.0112878	-0.00737876	0.0299544	0.235936	0.0111364	-0.00733589	0.0296087	0.237363	0.0130491	-0.032898	0.0589963	0.577776	-0.000472067	-0.0106967	0.00975255	0.927897
Systolic blood pressure	0.0294365	0.00681111	0.0520619	0.0107727	0.0286202	0.00629292	0.0509474	0.0119921	0.0226217	-0.0252564	0.0704998	0.354418	0.00148043	-0.00917393	0.0121348	0.785362
Frailty Index (FI)
FI - 49 items (log(x+1) transformed)	0.00314754	-0.0218633	0.0281584	0.805175	0.00309776	-0.0215016	0.0276971	0.805051	0.0581084	0.0119949	0.104222	0.0135194	-0.0135801	-0.0238449	-0.00331531	0.00951456
FI - 47 items (log(x+1) transformed)	-0.00199072	-0.0266924	0.0227109	0.874493	-0.00177401	-0.0260474	0.0224994	0.886098	0.0518776	0.00590799	0.0978473	0.0269765	-0.0132447	-0.0234775	-0.00301185	0.0111856
BETA: standard deviation (SD) change in the outcome per 250 base pair (the average change in telomere length over a decade in the general white population)
(LOWER, UPPER): 95% confidence interval
P: unadjusted p-value
Aging traits highlighted in bold if the false-discovery-rate adjusted p-values using 60 and older participants and the likelihood-based method <5%
