# Supplementary material for: Telomere length and aging‐related outcomes in humans: A Mendelian randomization study in 261,000 older participants
Source: Aging Cell. 2019 Aug 24;18(6):e13017. doi: 10.1111/acel.13017 (PMC6826144; doi:10.1111/acel.13017)
Supplement: Supplementary file 4 [file ACEL-18-e13017-s004.xlsx]

## Sheet: Sheet
Table S4 Mendelian randomization results using 60 and older women - OR or SD change per 250 base pair increase in telomere length
	Likelihood-Based				IVW				MR-Egger Beta				MR-Egger Intercept
	OR	LOWER	UPPER	P	OR	LOWER	UPPER	P	OR	LOWER	UPPER	P	ALPHA	LOWER	UPPER	P
Age-related diseases and pains
Cancer	1.10854	1.05548	1.16428	3.83695e-05	1.10024	1.04888	1.15411	8.98788e-05	1.1447	1.03906	1.26108	0.00622683	-0.00978916	-0.0313665	0.0117882	0.3739
Colorectal cancer	0.922319	0.752118	1.13104	0.437206	0.918279	0.752334	1.12083	0.40185	0.772906	0.538043	1.11029	0.163363	0.0425568	-0.0380439	0.123157	0.300738
Breast cancer (women only)	1.06526	1.00999	1.12357	0.0200438	1.06381	1.00937	1.12119	0.0210013	1.18074	0.996115	1.39958	0.0554809	-0.0257711	-0.0636982	0.0121559	0.182932
Prostate cancer (men only)
CHD	0.991505	0.937692	1.04841	0.764439	0.986335	0.933047	1.04267	0.627295	0.933123	0.724047	1.20257	0.592798	0.0136833	-0.0427699	0.0701365	0.634744
Hypertension	1.09758	1.05537	1.14148	3.26509e-06	1.09015	1.05013	1.13169	6.09444e-06	1.08207	1.00071	1.17004	0.0479548	0.00183452	-0.0155587	0.0192277	0.836225
Pneumonia	0.980994	0.909694	1.05788	0.618201	0.981848	0.911052	1.05815	0.631399	0.921298	0.756225	1.12241	0.415818	0.0157063	-0.0282692	0.0596819	0.483914
Depressed over the last two weeks	1.05755	0.960031	1.16497	0.256968	1.05768	0.960841	1.16428	0.252365	1.15597	0.830642	1.60873	0.390035	-0.0219866	-0.0957905	0.0518173	0.559298
Back pain for 3+ months	0.992475	0.943469	1.04403	0.77001	0.992662	0.944239	1.04357	0.77285	1.0752	0.967022	1.19548	0.180194	-0.0196862	-0.0432652	0.00389293	0.101762
Hip pain for 3+ months	0.986153	0.93311	1.04221	0.621085	0.986987	0.934514	1.04241	0.638389	0.982231	0.864715	1.11572	0.78273	0.00119099	-0.0271549	0.0295369	0.934368
Knee pain for 3+ months	1.00678	0.953694	1.06281	0.806971	1.00653	0.954313	1.06161	0.810652	1.03613	0.924049	1.16181	0.543426	-0.00713575	-0.0325759	0.0183044	0.582488
Physical capability
Any fall in the last year	0.997051	0.958273	1.0374	0.883972	0.995139	0.956855	1.03495	0.80765	1.01238	0.922874	1.11057	0.794443	-0.00423831	-0.0248427	0.0163661	0.686828
Sarcopenia	1.0097	0.927111	1.09964	0.824596	1.01004	0.930127	1.09683	0.812181	1.05012	0.898352	1.22753	0.539171	-0.00959344	-0.0443203	0.0251334	0.588199
Low hand grip strength	0.980284	0.921791	1.04249	0.525832	0.981938	0.924556	1.04288	0.552994	0.986741	0.876149	1.11129	0.825814	-0.00120318	-0.0276489	0.0252425	0.928946
Low muscle mass	1.00243	0.966815	1.03936	0.895363	1.00039	0.965329	1.03673	0.982792	1.00124	0.920849	1.08866	0.976783	-0.000209666	-0.0188319	0.0184126	0.982394
Fried FI (= frail)	1.03879	0.928783	1.16183	0.505171	1.03072	0.923238	1.15071	0.590244	1.05343	0.820047	1.35322	0.68377	-0.00538491	-0.061289	0.0505191	0.850256
OR: odds ratio per 250 base pair increase in telomere length (the average change in telomere length over a decade in the general white population)
(LOWER, UPPER): 95% confidence interval
P: unadjusted p-value
Aging traits highlighted in bold if the false-discovery-rate adjusted p-values using 60 and older participants and the likelihood-based method <5%
	Likelihood-Based				IVW				MR-Egger Beta				MR-Egger Intercept
	BETA	LOWER	UPPER	P	BETA	LOWER	UPPER	P	BETA	LOWER	UPPER	P	ALPHA	LOWER	UPPER	P
Physiological biomarkers
Reaction time (log(x) transformed)	-0.00227371	-0.0195668	0.0150194	0.796641	-0.00254552	-0.0196702	0.0145792	0.77079	0.011934	-0.0328899	0.0567579	0.601793	-0.00357109	-0.0135443	0.00640212	0.482804
Visual memory errors (log(x+1) transformed)	0.0127294	-0.00476678	0.0302256	0.153875	0.0121221	-0.00506587	0.0293101	0.16688	-0.01157	-0.0542254	0.0310853	0.594983	0.00584354	-0.00364792	0.015335	0.227557
FEV1	0.0178502	-0.00784063	0.043541	0.173262	0.0173812	-0.00789283	0.0426553	0.177695	0.0188364	-0.0351403	0.0728131	0.493992	-0.000358857	-0.0123682	0.0116505	0.953297
FVC	0.020688	-0.00700719	0.0483832	0.143174	0.0194736	-0.00763451	0.0465817	0.159138	0.0218565	-0.0341844	0.0778974	0.444626	-0.00058766	-0.0130563	0.011881	0.9264
FEV1/FVC ratio	-0.00166868	-0.0228676	0.0195302	0.877389	-0.00166248	-0.0227062	0.0193812	0.876948	0.00102525	-0.0570804	0.0591309	0.972413	-0.000662833	-0.0135908	0.0122652	0.919956
Heel bone mineral density	-0.0130968	-0.0498415	0.0236479	0.484811	-0.0170141	-0.0530875	0.0190593	0.355267	0.00201179	-0.0658288	0.0698523	0.953651	-0.00469403	-0.0197959	0.0104078	0.542389
Hemoglobin concentration	0.0174851	-0.0104307	0.0454009	0.219588	0.015247	-0.0118181	0.0423122	0.269534	0.0115605	-0.0398669	0.0629878	0.659514	0.000909398	-0.010535	0.0123538	0.876235
Diastolic blood pressure	0.0107883	-0.0090316	0.0306083	0.286043	0.00760083	-0.0118406	0.0270422	0.443516	-0.0444684	-0.0965356	0.00759887	0.0941463	0.0128418	0.00125645	0.0244271	0.029816
Systolic blood pressure	0.0338409	0.0087665	0.0589153	0.00816411	0.0286364	0.00454539	0.0527273	0.0198187	-0.0236072	-0.0673832	0.0201687	0.290531	0.0128848	0.00314436	0.0226253	0.00952351
Frailty Index (FI)
FI - 49 items (log(x+1) transformed)	0.0185077	-0.00503747	0.0420529	0.123407	0.0178284	-0.00525365	0.0409104	0.130061	0.0554038	0.00833108	0.102477	0.0210635	-0.00926979	-0.0197465	0.00120693	0.0828871
FI - 47 items (log(x+1) transformed)	0.0146589	-0.00910484	0.0384226	0.226654	0.0140548	-0.0092721	0.0373818	0.237639	0.0539619	0.00693549	0.100988	0.0245112	-0.00984499	-0.0203114	0.000621408	0.0652418
BETA: standard deviation (SD) change in the outcome per 250 base pair (the average change in telomere length over a decade in the general white population)
(LOWER, UPPER): 95% confidence interval
P: unadjusted p-value
Aging traits highlighted in bold if the false-discovery-rate adjusted p-values using 60 and older participants and the likelihood-based method <5%
