# Supplementary material for: Telomere length and aging‐related outcomes in humans: A Mendelian randomization study in 261,000 older participants
Source: Aging Cell. 2019 Aug 24;18(6):e13017. doi: 10.1111/acel.13017 (PMC6826144; doi:10.1111/acel.13017)
Supplement: Supplementary file 5 [file ACEL-18-e13017-s005.xlsx]

## Sheet: Sheet
Table S5 Mendelian randomizationresults using participants younger than 60 - OR or SD change per 250 base pair increase in telomere length
	Likelihood-Based				IVW				MR-Egger Beta				MR-Egger Intercept
	OR	LOWER	UPPER	P	OR	LOWER	UPPER	P	OR	LOWER	UPPER	P	ALPHA	LOWER	UPPER	P
Age-related diseases and pains
Cancer	1.10566	1.03761	1.17817	0.00193945	1.09546	1.02977	1.16535	0.00385606	1.0805	0.938533	1.24393	0.281363	0.00340342	-0.0280162	0.034823	0.831868
Colorectal cancer	1.03284	0.789789	1.3507	0.813382	1.03222	0.793143	1.34336	0.813502	1.39479	0.795301	2.44617	0.245685	-0.0745001	-0.199827	0.0508265	0.24398
Breast cancer (women only)	1.03188	0.922921	1.1537	0.581524	1.03003	0.922196	1.15046	0.600031	0.970525	0.751094	1.25406	0.819039	0.0147146	-0.0424132	0.0718424	0.613675
Prostate cancer (men only)	1.18867	0.84541	1.67131	0.320181	1.16697	0.834821	1.63128	0.366233	1.55568	0.731023	3.31063	0.25144	-0.0714521	-0.240655	0.0977508	0.40786
CHD	0.996157	0.907475	1.09351	0.935498	0.99619	0.908287	1.0926	0.935451	1.01625	0.803491	1.28534	0.893028	-0.00490177	-0.0570427	0.0472391	0.853812
Hypertension	1.02608	0.985451	1.06838	0.211679	1.02526	0.985021	1.06715	0.221997	1.01078	0.921	1.10932	0.821221	0.00350766	-0.0171802	0.0241955	0.739652
Pneumonia	0.926318	0.818662	1.04813	0.224669	0.92742	0.82094	1.04771	0.225926	0.876284	0.673352	1.14037	0.325794	0.0139976	-0.0445512	0.0725463	0.639371
Depressed over the last two weeks	1.02583	0.97475	1.07958	0.32782	1.02523	0.974707	1.07837	0.333864	1.10281	0.980478	1.2404	0.102825	-0.01803	-0.0442375	0.00817743	0.177529
Back pain for 3+ months	1.00055	0.971181	1.0308	0.971277	0.999952	0.970742	1.03004	0.997472	1.00348	0.925238	1.08834	0.933133	-0.000870363	-0.0189609	0.0172202	0.924873
Hip pain for 3+ months	1.01245	0.968114	1.05882	0.588118	1.00888	0.965132	1.0546	0.695987	1.02027	0.919978	1.1315	0.703834	-0.0027739	-0.0258311	0.0202833	0.813592
Knee pain for 3+ months	1.03303	0.997365	1.06998	0.0698669	1.02772	0.99324	1.06341	0.116308	1.02071	0.944551	1.10301	0.604367	0.00169119	-0.0155852	0.0189675	0.847851
Physical capability
Any fall in the last year	1.02273	0.990791	1.0557	0.164998	1.02281	0.991301	1.05531	0.157766	1.07777	1.00759	1.15285	0.0292643	-0.0129294	-0.0279294	0.00207055	0.0911395
Sarcopenia	0.996366	0.91759	1.0819	0.93096	0.984836	0.908822	1.06721	0.709264	0.953558	0.806131	1.12795	0.578927	0.00798006	-0.0294618	0.0454219	0.676144
Low hand grip strength	0.995637	0.948554	1.04506	0.859574	0.995787	0.949469	1.04436	0.862078	1.0009	0.90025	1.1128	0.986751	-0.00126314	-0.0248483	0.022322	0.916401
Low muscle mass	0.981703	0.943915	1.021	0.35648	0.982923	0.946448	1.0208	0.37201	1.0442	0.976113	1.11703	0.208695	-0.0149303	-0.0299478	8.72256e-05	0.0513456
Fried FI (= frail)	NA	NA	NA	NA	NA	NA	NA	NA	NA	NA	NA	NA	NA	NA	NA	NA
OR: odds ratio per 250 base pair increase in telomere length (the average change in telomere length over a decade in the general white population)
(LOWER, UPPER): 95% confidence interval
P: unadjusted p-value
Aging traits highlighted in bold if the false-discovery-rate adjusted p-values using 60 and older participants and the likelihood-based method <5%
	Likelihood-Based				IVW				MR-Egger Beta				MR-Egger Intercept
	BETA	LOWER	UPPER	P	BETA	LOWER	UPPER	P	BETA	LOWER	UPPER	P	ALPHA	LOWER	UPPER	P
Physiological biomarkers
Reaction time (log(x) transformed)	0.00540864	-0.00622262	0.0170399	0.362084	0.00496865	-0.00652326	0.0164606	0.396766	0.00301026	-0.023277	0.0292975	0.822412	0.000483419	-0.00536998	0.00633681	0.871409
Visual memory errors (log(x+1) transformed)	0.0129998	-0.00434734	0.0303469	0.141892	0.01229	-0.00453791	0.029118	0.152307	0.0165195	-0.015682	0.0487211	0.314671	-0.00104399	-0.00821414	0.00612616	0.775357
FEV1	0.00785347	-0.00257878	0.0182857	0.140085	0.00775116	-0.00255653	0.0180588	0.140522	0.0133464	-0.0104036	0.0370963	0.270719	-0.0013809	-0.00666807	0.00390627	0.608719
FVC	0.00530954	-0.00648716	0.0171062	0.377694	0.00476717	-0.00684769	0.016382	0.421142	0.00336983	-0.021604	0.0283437	0.791421	0.000344866	-0.00521476	0.00590449	0.903234
FEV1/FVC ratio	0.00730257	-0.00642806	0.0210332	0.297228	0.00709364	-0.00645006	0.0206373	0.304633	0.0208728	-0.0109771	0.0527226	0.19898	-0.00340069	-0.010491	0.00368964	0.347194
Heel bone mineral density	-0.00650349	-0.0428215	0.0298145	0.725609	-0.00639509	-0.0405816	0.0277914	0.713887	0.00904802	-0.0430962	0.0611923	0.733788	-0.00381103	-0.0154186	0.00779656	0.5199
Hemoglobin concentration	-0.00204159	-0.0145314	0.0104482	0.748683	-0.00225291	-0.0144894	0.0099836	0.718207	-0.00990416	-0.0339628	0.0141545	0.419751	0.00188843	-0.00346818	0.00724503	0.489585
Diastolic blood pressure	0.0224608	0.00669759	0.038224	0.00522654	0.0206212	0.00519576	0.0360467	0.00878941	0.00847593	-0.0222164	0.0391683	0.588329	0.00299887	-0.00383753	0.00983527	0.389921
Systolic blood pressure	0.0260821	0.00828999	0.0438742	0.00406358	0.0239766	0.00686307	0.0410902	0.0060332	-0.000513541	-0.031528	0.030501	0.974111	0.00604701	-0.00086116	0.0129552	0.0862283
Frailty Index (FI)
FI - 49 items (log(x+1) transformed)	0.00866503	-0.0106815	0.0280116	0.380031	0.00682254	-0.0120898	0.0257349	0.479536	0.0170329	-0.0184959	0.0525616	0.347409	-0.00252076	-0.0104331	0.00539158	0.532354
FI - 47 items (log(x+1) transformed)	0.0074907	-0.011393	0.0263744	0.436882	0.0056788	-0.0127935	0.0241511	0.546817	0.016077	-0.0190315	0.0511855	0.369446	-0.00256714	-0.0103859	0.00525161	0.519888
BETA: standard deviation (SD) change in the outcome per 250 base pair (the average change in telomere length over a decade in general white population)
(LOWER, UPPER): 95% confidence interval
P: unadjusted p-value
Aging traits highlighted in bold if the false-discovery-rate adjusted p-values using 60 and older participants and the likelihood-based method <5%
