# Supplementary material for: Telomere length and aging‐related outcomes in humans: A Mendelian randomization study in 261,000 older participants
Source: Aging Cell. 2019 Aug 24;18(6):e13017. doi: 10.1111/acel.13017 (PMC6826144; doi:10.1111/acel.13017)
Supplement: Supplementary file 6 [file ACEL-18-e13017-s006.xlsx]

## Sheet: Sheet1
Table S6 Mendelian randomization results using all participants - OR or SD change per 250 base pair increase in telomere length
	Likelihood-Based				IVW				MR-Egger Beta				MR-Egger Intercept
	OR	LOWER	UPPER	P	OR	LOWER	UPPER	P	OR	LOWER	UPPER	P	ALPHA	LOWER	UPPER	P
Parental lifespan
Both parents top 10% survival	1.06273	0.990629	1.14008	0.0896398	1.05611	0.98486	1.13252	0.125551	1.15872	0.958816	1.4003	0.127337	-0.022924	-0.0651307	0.0192826	0.287089
Centenarian status of parents	0.992136	0.892142	1.10334	0.884195	0.992306	0.893178	1.10244	0.885629	0.996822	0.767742	1.29425	0.980937	-0.00111534	-0.0590108	0.0567801	0.96988
Age-related diseases and pains
Cancer	1.11291	1.06645	1.16138	8.76536e-07	1.10546	1.06122	1.15154	1.49703e-06	1.09861	1.01994	1.18335	0.0131098	0.00153509	-0.0150216	0.0180918	0.855801
Colorectal cancer	0.977145	0.862964	1.10643	0.715363	0.969506	0.859278	1.09387	0.615031	0.920352	0.73565	1.15143	0.467705	0.0128196	-0.0369144	0.0625535	0.613414
Breast cancer (women only)	1.05991	1.01013	1.11213	0.0177511	1.0571	1.00812	1.10847	0.0217977	1.13873	0.97058	1.33602	0.111012	-0.0183847	-0.0540205	0.0172511	0.311942
Prostate cancer (men only)	1.13402	1.02987	1.24871	0.0105026	1.08564	0.99336	1.1865	0.069835	0.974526	0.82124	1.15642	0.767595	0.0267321	-0.0114528	0.064917	0.170029
CHD	0.956885	0.927036	0.987695	0.00641686	0.954163	0.924537	0.984739	0.00355002	0.904193	0.838458	0.975082	0.00891725	0.0132545	-0.00351777	0.0300268	0.121409
Hypertension	1.06062	1.02693	1.0954	0.000351337	1.05327	1.02211	1.08539	0.000706129	1.03226	0.976717	1.09095	0.260561	0.00497362	-0.00733304	0.0172803	0.428302
Pneumonia	0.956774	0.914135	1.0014	0.0574716	0.959035	0.916603	1.00343	0.0700485	1.00448	0.864841	1.16666	0.95334	-0.0114264	-0.0447489	0.0218962	0.501536
Depressed over the last two weeks	1.03644	0.994376	1.08028	0.0904221	1.03596	0.994183	1.07948	0.0925367	1.09833	0.957083	1.26042	0.181744	-0.0144493	-0.04513	0.0162313	0.355975
Back pain for 3+ months	0.998477	0.976651	1.02079	0.892488	0.998453	0.97679	1.0206	0.889999	1.01462	0.958153	1.07441	0.6194	-0.00396221	-0.0167065	0.00878212	0.542291
Hip pain for 3+ months	0.986877	0.952848	1.02212	0.460625	0.987232	0.953736	1.0219	0.465601	0.980539	0.909059	1.05764	0.610823	0.00167824	-0.0151672	0.0185237	0.845187
Knee pain for 3+ months	1.01592	0.991749	1.04067	0.198624	1.01557	0.991694	1.04002	0.203105	1.0265	0.972043	1.08401	0.347004	-0.00264115	-0.0147716	0.00948929	0.669568
Physical capability
Any fall in the last year	1.00442	0.98333	1.02595	0.683988	1.00433	0.983482	1.02561	0.686644	1.04115	0.983596	1.10206	0.164575	-0.00888801	-0.0215479	0.00377192	0.168819
Sarcopenia	0.987709	0.934887	1.04352	0.659209	0.988072	0.936509	1.04247	0.660787	0.997431	0.897663	1.10829	0.961848	-0.00232595	-0.0257809	0.021129	0.845892
Low hand grip strength	0.982528	0.952217	1.0138	0.270245	0.983589	0.953677	1.01444	0.293675	0.982936	0.918184	1.05226	0.620597	0.000163794	-0.0149965	0.0153241	0.983106
Low muscle mass	0.993375	0.962486	1.02525	0.680006	0.99246	0.962612	1.02323	0.627098	1.04996	0.998076	1.10453	0.0593673	-0.013898	-0.0251782	-0.00261782	0.0157431
Fried FI (= frail)	NA	NA	NA	NA	NA	NA	NA	NA	NA	NA	NA	NA	NA	NA	NA	NA
OR: odds ratio per 250 base pair increase in telomere length (the average change in telomere length over a decade in the general white population)
(LOWER, UPPER): 95% confidence interval
P: unadjusted p-value
Aging traits highlighted in bold if the false-discovery-rate adjusted p-values using 60 and older participants and the likelihood-based method <5%
	Likelihood-Based				IVW				MR-Egger Beta				MR-Egger Intercept
	BETA	LOWER	UPPER	P	BETA	LOWER	UPPER	P	BETA	LOWER	UPPER	P	ALPHA	LOWER	UPPER	P
Parental lifespan
Parent's age at death	-0.01	-0.02	0.01	0.304	-0.01	-0.02	0	0.222	-0.01	-0.05	0.03	0.691	0	-0.01	0.01	0.985
Father's age at death	-0.01	-0.02	0	0.201	-0.01	-0.02	0	0.168	0	-0.03	0.04	0.862	0	-0.01	0.01	0.534
Mother's age at death	-0.01	-0.02	0	0.101	-0.01	-0.02	0	0.095	-0.03	-0.06	0	0.047	0.01	0	0.01	0.122
Physiological biomarkers
Reaction time (log(x) transformed)	0.00164924	-0.0100606	0.0133591	0.782514	0.00149182	-0.00993452	0.0129182	0.798034	0.00159412	-0.0207618	0.02395	0.888851	-2.52461e-05	-0.00500165	0.00495116	0.992067
Visual memory errors (log(x+1) transformed)	0.0089115	-0.00449386	0.0223169	0.1926	0.00802783	-0.00490409	0.0209598	0.223719	-0.00066796	-0.0248189	0.023483	0.956769	0.00214594	-0.00323007	0.00752195	0.434004
FEV1	0.00987362	-0.00252546	0.0222727	0.118581	0.00901651	-0.00301822	0.0210512	0.14199	0.0117989	-0.0102363	0.033834	0.293959	-0.000686652	-0.00559135	0.00421805	0.783783
FVC	0.00889171	-0.00509804	0.0228815	0.212864	0.00808844	-0.0052566	0.0214335	0.234859	0.00680344	-0.0161135	0.0297204	0.560659	0.00031712	-0.00478385	0.00541809	0.903019
FEV1/FVC ratio	0.00323038	-0.0071827	0.0136435	0.54317	0.00315484	-0.00716221	0.0134719	0.548949	0.0117479	-0.0119139	0.0354098	0.330501	-0.00212065	-0.0073874	0.00314611	0.43001
Heel bone mineral density	-0.0138165	-0.0421667	0.0145337	0.339481	-0.0130097	-0.0395218	0.0135024	0.336165	0.00882642	-0.0304389	0.0480917	0.659518	-0.00538832	-0.0141283	0.0033517	0.226917
Hemoglobin concentration	0.00452719	-0.00751746	0.0165718	0.461313	0.00382811	-0.00786856	0.0155248	0.521223	-0.00122432	-0.0220805	0.0196319	0.908401	0.00124681	-0.00339563	0.00588924	0.598622
Diastolic blood pressure	0.0170663	0.00422944	0.0299032	0.00916802	0.0157827	0.00339118	0.0281742	0.012548	-0.00333893	-0.0263656	0.0196878	0.776257	0.00471972	-0.000407007	0.00984645	0.0711743
Systolic blood pressure	0.027885	0.0121888	0.0435812	0.000497739	0.0251947	0.010448	0.0399415	0.000812238	-0.00144805	-0.0254256	0.0225295	0.905778	0.00657615	0.00123771	0.0119146	0.015762
Frailty Index (FI)
FI - 49 items (log(x+1) transformed)	0.0091825	-0.00642324	0.0247882	0.248807	0.00822094	-0.00700715	0.023449	0.290013	0.0337189	0.00761983	0.059818	0.0113353	-0.00629388	-0.0121048	-0.000482922	0.0337666
FI - 47 items (log(x+1) transformed)	0.00613151	-0.00922972	0.0214927	0.434021	0.00576457	-0.00917209	0.0207012	0.449399	0.0316096	0.00585606	0.0573631	0.0161443	-0.00637954	-0.0121135	-0.000645526	0.029212
BETA: standard deviation (SD) change in the outcome per 250 base pair (the average change in telomere length over a decade in the general white population)
(LOWER, UPPER): 95% confidence interval
P: unadjusted p-value
Aging traits highlighted in bold if the false-discovery-rate adjusted p-values using 60 and older participants and the likelihood-based method <5%
